# Supplementary material for: Double Heteroatom Reconfigured Polar Catalytic Surface Powers High-Performance Lithium–Sulfur Batteries
Source: Materials (Basel). 2022 Aug 18;15(16):5674. doi: 10.3390/ma15165674 (PMC9412490; doi:10.3390/ma15165674)
Supplement: Supplementary file 1 [file materials-15-05674-s001.zip]

Archive with 1 entries (1 files):
- materials-1863453-supplementary.pdf
